# Supplementary material for: Electroacupuncture Relieves Fibromyalgia Pain in a Female Mouse Model by Augmenting Cannabinoid Receptor 1 Expression and Suppressing Astrocyte and Microglial Activation in Nociceptive Pathways
Source: Biomedicines. 2025 Aug 29;13(9):2112. doi: 10.3390/biomedicines13092112 (PMC12467102; doi:10.3390/biomedicines13092112)
Supplement: Supplementary file 1 [file biomedicines-13-02112-s001.zip]

Archive with 1 entries (1 files):
- biomedicines-3749478-supplementary.pdf
